# Supplementary material for: Reoccurring Escherichia coli O157:H7 Strain Linked to Leafy Greens–Associated Outbreaks, 2016–2019
Source: Emerg Infect Dis. 2023 Sep;29(9):1895–9. doi: 10.3201/eid2909.230069 (PMC10461648; doi:10.3201/eid2909.230069)
Supplement: Appendix 1 — Additional data used in study of reoccurring Escherichia coli O157:H7 strain REPEXH02 linked to leafy greens–associated outbreaks, 2016–2019 [file 23-0069-Techapp-s1.xlsx]

## Sheet: Appendix 1 Table 1
Article DOI: https://doi.org/10.3201/eid2909.230069
Reoccurring Escherichia coli O157:H7 Strain Linked to Leafy Greens–Associated Outbreaks, 2016–2019
Appendix 1 Table 1. Study isolate information, including NCBI accession numbers, dates of isolation, and genotyping information
WGS_id	NCBI_ACCESSION	SRR_id	in Subset1	Outbreak	Source Type	Date of Isolation2	Received Date4	MLST	stx subtype(s)	O157 Manning Clade5
PNUSAE005084	SAMN06047173	SRR5063190	1	D	Human	2016-10-27	2016-11-09	ST11	stx2a	Clade 2
PNUSAE005203	SAMN06054360	SRR5082125	1	D	Human	2016-10-28	2016-11-03	ST11	stx2a	Clade 2
PNUSAE005342	SAMN06129857	SRR5104365	1	D	Human	2016-11-05	2016-11-17	ST11	stx2a	Clade 2
PNUSAE005365	SAMN06140671	SRR5110984	1	D	Human	2016-09-27	2016-10-17	ST11	stx2a	Clade 2
PNUSAE005366	SAMN06140672	SRR5110985	1	D	Human	2016-10-09	2016-10-14	ST11	stx2a	Clade 2
PNUSAE005367	SAMN06140673	SRR5110986	1	D	Human	2016-10-15	2016-10-27	ST11	stx2a	Clade 2
PNUSAE005368	SAMN06140674	SRR5110988	1	D	Human	2016-11-06	2016-11-17	ST11	stx2a	Clade 2
PNUSAE005369	SAMN06140675	SRR5110989	1	D	Human	2016-11-10	2016-11-18	ST11	stx2a	Clade 2
PNUSAE005370	SAMN06140676	SRR5110990	1	D	Human	2016-11-21	2016-11-29	ST11	stx2a	Clade 2
PNUSAE005371	SAMN06145162	SRR5122699	1	D	Human	2016-10-03	2016-10-11	ST11	stx2a	Clade 2
PNUSAE005372	SAMN06145163	SRR5122704	1	D	Human	2016-11-15	2016-11-23	ST11	stx2a	Clade 2
PNUSAE005373	SAMN06145164	SRR5122700	1	D	Human	2016-11-17	2016-11-28	ST11	stx2a	Clade 2
PNUSAE005548	SAMN06203842	SRR5152291	1	D	Human	2016-11-17	2016-12-02	ST11	stx2a	Clade 2
PNUSAE005543	SAMN06203883	SRR5158005	1	D	Human	2016-11-30	2016-12-08	ST11	stx2a	Clade 2
PNUSAE005495	SAMN06206045	SRR5159008	1	D	Human	2016-11-20	2016-11-29	ST11	stx2a	Clade 2
PNUSAE005549	SAMN06606890	SRR5461688	1	D	Human	2016-12-05	2016-12-15	ST11	stx2a	Clade 2
2016C-5049	SAMN07808844	SRR6186590	1	D	Human	2016-11-22	2016-12-02	ST11	stx2a	Clade 2
2016C-5083	SAMN07817165	SRR6195947	1	D	Human	2016-11-30	2016-12-19	ST11	stx2a	Clade 2
2016C-5048	SAMN07817166	SRR6195943	1	D	Human	2016-11-14	2016-11-29	ST11	stx2a	Clade 2
2016C-5047	SAMN07817167	SRR6195941	1	D	Human	2016-11-01	2016-11-07	ST11	stx2a	Clade 2
PNUSAE011243	SAMN08146698	SRR6366151	1	C	Human	2017-11-22	2017-12-01	ST11	stx2a	Clade 2
PNUSAE011388	SAMN08178015	SRR6388665	1	C	Human	2017-11-30	2017-12-07	ST11	stx2a	Clade 2
PNUSAE011458	SAMN08182423	SRR6388792	1	C	Human	2017-12-02	2017-12-12	ST11	stx2a	Clade 2
PNUSAE011462	SAMN08202711	SRR6410625	1	C	Human	2017-11-28	2017-12-07	ST11	stx2a	Clade 2
PNUSAE011435	SAMN08214627	SRR6411481	1	C	Human	2017-11-25	2017-12-06	ST11	stx2a	Clade 2
PNUSAE011520	SAMN08227097	SRR6439945	1	C	Human	2017-11-28	2017-12-12	ST11	stx2a	Clade 2
PNUSAE011548	SAMN08261941	SRR6439851	1	C	Human	2017-11-24	2017-12-07	ST11	stx2a	Clade 2
PNUSAE011549	SAMN08261942	SRR6439840	1	C	Human	2017-11-17	2017-12-12	ST11	stx2a	Clade 2
PNUSAE011605	SAMN08284935	SRR6439922	1	C	Human	2017-12-05	2017-12-19	ST11	stx2a	Clade 2
PNUSAE011564	SAMN08286622	SRR6440095	1	C	Human	2017-12-11	2017-12-19	ST11	stx2a	Clade 2
PNUSAE011627	SAMN08326701	SRR6896676	1	C	Human	2017-11-19	2017-12-19	ST11	stx2a	Clade 2
PNUSAE011511	SAMN08330753	SRR6456426	1	C	Human	2017-12-01	2017-12-07	ST11	stx2a	Clade 2
PNUSAE011663	SAMN08332012	SRR6484741	1	C	Human	2017-11-25	2017-12-20	ST11	stx2a	Clade 2
PNUSAE011665	SAMN08332014	SRR6484748	1	C	Human	2017-12-07	2017-12-20	ST11	stx2a	Clade 2
PNUSAE011728	SAMN08332016	SRR6484745	1	C	Human	2017-11-28	2017-12-28	ST11	stx2a	Clade 2
PNUSAE011699	SAMN08339167	SRR6484730	1	C	Human	2017-12-05	2017-12-15	ST11	stx2a	Clade 2
PNUSAE011512	SAMN08368700	SRR6507194	1	C	Human	2017-11-22	2017-12-04	ST11	stx2a	Clade 2
PNUSAE011981	SAMN08407925	SRR6656722	1	Not associated with known outbreak	Human	2017-12-09	2017-12-20	ST11	stx2a	Clade 2
PNUSAE011995	SAMN08432384	SRR6658325	1	C	Human	2017-12-14	2017-12-22	ST11	stx2a	Clade 2
PNUSAE011952	SAMN08501036	SRR6690721	1	C	Human	2017-12-07	2018-01-02	ST11	stx2a	Clade 2
PNUSAE011674	SAMN08501094	SRR6691214	1	C	Human	2017-12-01	2017-12-13	ST11	stx2a	Clade 2
PNUSAE011601	SAMN08501102	SRR6691220	1	C	Human	2017-11-10	2017-11-17	ST11	stx2a	Clade 2
PNUSAE011492	SAMN08513271	SRR6703121	1	C	Human	2017-11-17	2017-11-27	ST11	stx2a	Clade 2
PNUSAE011951	SAMN08580527	SRR6761078	1	C	Human	2017-12-04	2017-12-26	ST11	stx2a	Clade 2
PNUSAE012889	SAMN08832791	SRR6927240	1	Not associated with known outbreak	Human	2017-12-09	2017-12-22	ST11	stx2a	Clade 2
PNUSAE015234	SAMN09637009	SRR7505603	1	Not associated with known outbreak	Human	2018-06-08	2018-06-15	ST11	stx2a	Clade 2
PNUSAE017176	SAMN09880023	SRR7739460	1	B3	Human	2018-08-08	2018-08-03	ST11	stx2a	Clade 2
PNUSAE017630	SAMN09910491	SRR7753014	1	B3	Human	2018-07-31	2018-08-16	ST11	stx2a	Clade 2
PNUSAE017629	SAMN09910493	SRR7753010	1	B3	Human	2018-08-05	2018-08-16	ST11	stx2a	Clade 2
PNUSAE017625	SAMN09910511	SRR7753022	1	B3	Human	2018-08-10	2018-08-20	ST11	stx2a	Clade 2
PNUSAE017671	SAMN09934138	SRR7767409	1	B3	Human	2018-08-10	2018-08-17	ST11	stx2a	Clade 2
PNUSAE017885	SAMN10112124	SRR7894862	1	Not associated with known outbreak	Human	2018-08-18	2018-08-27	ST11	stx2a	Clade 2
PNUSAE018389	SAMN10112818	SRR7895360	1	Not associated with known outbreak	Human	2018-08-21	2018-09-04	ST11	stx2a	Clade 2
PNUSAE017836	SAMN10139133	SRR7909881	1	B3	Human	2018-08-15	2018-08-21	ST11	stx2a	Clade 2
PNUSAE018663	SAMN10139572	SRR7910077	1	B3	Human	2018-08-11	2018-08-31	ST11	stx2a	Clade 2
PNUSAE018914	SAMN10144095	SRR7942468	1	Not associated with known outbreak	Human	2018-08-28	2018-09-19	ST11	stx2a	Clade 2
PNUSAE016340	SAMN10182601	SRR7970871	1	Not associated with known outbreak	Human	2018-06-14	2018-07-25	ST11	stx2a	Clade 2
PNUSAE019741	SAMN10355051	SRR8141229	1	Not associated with known outbreak	Human	2018-10-07	2018-10-23	ST11	stx2a	Clade 2
PNUSAE019892	SAMN10391785	SRR8171135	1	B2	Human	2018-10-18	2018-10-25	ST11	stx2a	Clade 2
PNUSAE019890	SAMN10391786	SRR8171110	1	B2	Human	2018-10-20	2018-10-26	ST11	stx2a	Clade 2
PNUSAE020071	SAMN10391797	SRR8171130	1	B2	Human	2018-10-22	2018-10-31	ST11	stx2a	Clade 2
PNUSAE020069	SAMN10391799	SRR8171115	1	B2	Human	2018-10-20	2018-10-31	ST11	stx2a	Clade 2
PNUSAE019911	SAMN10396661	SRR8176479	1	B2	Human	2018-10-20	2018-10-30	ST11	stx2a	Clade 2
PNUSAE020065	SAMN10397936	SRR8178000	1	B2	Human	2018-10-16	2018-10-24	ST11	stx2a	Clade 2
PNUSAE020064	SAMN10397937	SRR8177999	1	B2	Human	2018-10-16	2018-10-24	ST11	stx2a	Clade 2
PNUSAE020063	SAMN10397938	SRR8178040	0	B2	Human	2018-10-13	2018-10-24	ST11	stx2a	Clade 2
PNUSAE020066	SAMN10416014	SRR8185735	1	B2	Human	2018-10-17	2018-10-26	ST11	stx2a	Clade 2
PNUSAE019983	SAMN10432140	SRR8192677	1	B2	Human	2018-10-14	2018-10-18	ST11	stx2a	Clade 2
PNUSAE020169	SAMN10432148	SRR8192770	1	B2	Human	2018-10-25	2018-11-02	ST11	stx2a	Clade 2
PNUSAE020121	SAMN10432151	SRR8192766	1	B2	Human	2018-10-24	2018-11-05	ST11	stx2a	Clade 2
PNUSAE019891	SAMN10432152	SRR8192739	1	B2	Human	2018-10-20	2018-10-26	ST11	stx2a	Clade 2
PNUSAE020212	SAMN10432161	SRR8192774	1	B2	Human	2018-10-26	2018-11-01	ST11	stx2a	Clade 2
PNUSAE020211	SAMN10432162	SRR8192762	1	B2	Human	2018-10-25	2018-11-01	ST11	stx2a	Clade 2
PNUSAE020254	SAMN10434980	SRR8197238	1	B2	Human	2018-10-27	2018-11-01	ST11	stx2a	Clade 2
PNUSAE020042	SAMN10436992	SRR8200656	1	B2	Human	2018-10-19	2018-10-26	ST11	stx2a	Clade 2
PNUSAE020365	SAMN10449850	SRR8209617	1	B2	Human	2018-11-02	2018-11-12	ST11	stx2a	Clade 2
PNUSAE020509	SAMN10478715	SRR8244942	1	B2	Human	2018-10-22	2018-11-15	ST11	stx2a	Clade 2
PNUSAE020514	SAMN10504965	SRR8266797	1	B2	Human	2018-10-27	2018-11-05	ST11	stx2a	Clade 2
PNUSAE020510	SAMN10504966	SRR8266769	1	B2	Human	2018-10-27	2018-11-08	ST11	stx2a	Clade 2
PNUSAE020639	SAMN10504971	SRR8266787	1	B1	Human	2018-11-16	2018-11-26	ST11	stx2a	Clade 2
PNUSAE020218	SAMN10518469	SRR8275058	1	B2	Human	2018-10-23	2018-11-07	ST11	stx2a	Clade 2
PNUSAE020195	SAMN10518470	SRR8275056	1	B2	Human	2018-10-27	2018-12-11	ST11	stx2a	Clade 2
PNUSAE020815	SAMN10518471	SRR8275061	1	B2	Human	2018-11-01	2018-11-26	ST11	stx2a	Clade 2
PNUSAE020837	SAMN10532814	SRR8291137	1	B1	Human	2018-11-01	2018-11-21	ST11	stx2a	Clade 2
PNUSAE020636	SAMN10532881	SRR8291240	0	B2	Human	2018-11-11	2018-11-20	ST11	stx2a	Clade 2
PNUSAE020635	SAMN10532882	SRR8291243	1	B2	Human	2018-11-12	2018-11-20	ST11	stx2a	Clade 2
PNUSAE020516	SAMN10532883	SRR8291239	1	B2	Human	2018-10-23	2018-10-31	ST11	stx2a	Clade 2
PNUSAE020515	SAMN10532884	SRR8291241	1	B2	Human	2018-10-23	2018-10-31	ST11	stx2a	Clade 2
PNUSAE020675	SAMN10532890	SRR8291246	1	B2	Human	2018-11-09	2018-11-19	ST11	stx2a	Clade 2
PNUSAE020838	SAMN10590163	SRR8307150	1	B1	Human	2018-11-02	2018-11-21	ST11	stx2a	Clade 2
PNUSAE020518	SAMN10590293	SRR8307171	1	B2	Human	2018-11-03	2018-11-13	ST11	stx2a	Clade 2
PNUSAE020560	SAMN10590300	SRR8307175	1	B2	Human	2018-10-31	2018-11-14	ST11	stx2a	Clade 2
PNUSAE020513	SAMN10590304	SRR8307189	1	B2	Human	2018-10-27	2018-11-05	ST11	stx2a	Clade 2
PNUSAE020512	SAMN10590305	SRR8307181	1	B2	Human	2018-10-30	2018-11-13	ST11	stx2a	Clade 2
PNUSAE020511	SAMN10590306	SRR8307179	1	B2	Human	2018-10-23	2018-11-02	ST11	stx2a	Clade 2
PNUSAE020563	SAMN10590310	SRR8307210	1	B2	Human	2018-10-30	2018-11-14	ST11	stx2a	Clade 2
PNUSAE020562	SAMN10590311	SRR8307204	1	B2	Human	2018-11-02	2018-11-14	ST11	stx2a	Clade 2
PNUSAE020561	SAMN10590312	SRR8307209	1	B2	Human	2018-10-31	2018-11-14	ST11	stx2a	Clade 2
PNUSAE020565	SAMN10590325	SRR8307205	1	B2	Human	2018-11-06	2018-11-14	ST11	stx2a	Clade 2
PNUSAE020608	SAMN10590326	SRR8307212	1	B2	Human	2018-11-03	2018-11-20	ST11	stx2a	Clade 2
PNUSAE020564	SAMN10590328	SRR8307208	1	B2	Human	2018-11-03	2018-11-14	ST11	stx2a	Clade 2
PNUSAE021147	SAMN10618728	SRR8358080	1	B1	Human	2018-11-14	2018-12-07	ST11	stx2a	Clade 2
PNUSAE021027	SAMN10618730	SRR8358081	1	B2	Human	2018-11-13	2018-11-30	ST11	stx2a	Clade 2
PNUSAE021149	SAMN10618737	SRR8358078	1	B1	Human	2018-11-29	2018-12-07	ST11	stx2a	Clade 2
PNUSAE019880	SAMN10618750	SRR8358104	1	B2	Human	2018-10-08	2018-10-29	ST11	stx2a	Clade 2
PNUSAE021154	SAMN10618754	SRR8358107	1	B1	Human	2018-11-27	2018-12-10	ST11	stx2a	Clade 2
PNUSAE020944	SAMN10618811	SRR8358145	1	B1	Human	2018-11-21	2018-12-03	ST11	stx2a	Clade 2
PNUSAE021000	SAMN10618847	SRR8358197	1	B2	Human	2018-11-11	2018-12-03	ST11	stx2a	Clade 2
PNUSAE020740	SAMN10619143	SRR8358436	1	B2	Human	2018-11-01	2018-11-26	ST11	stx2a	Clade 2
PNUSAE020742	SAMN10619154	SRR8358442	1	B2	Human	2018-11-10	2018-11-26	ST11	stx2a	Clade 2
PNUSAE021221	SAMN10624501	SRR8362673	1	B1	Human	2018-12-10	2018-12-11	ST11	stx2a	Clade 2
PNUSAE021210	SAMN10625339	SRR8363574	1	B1	Human	2018-12-01	2018-12-13	ST11	stx2a	Clade 2
PNUSAE021214	SAMN10625348	SRR8363569	1	B1	Human	2018-11-18	2018-12-10	ST11	stx2a	Clade 2
PNUSAE021337	SAMN10678791	SRR8383028	1	B1	Human	2018-12-13	2018-12-24	ST11	stx2a	Clade 2
PNUSAE021361	SAMN10686191	SRR8385386	1	B1	Human	2018-12-09	2018-12-20	ST11	stx2a	Clade 2
PNUSAE021360	SAMN10686192	SRR8385391	1	B1	Human	2018-12-11	2018-12-20	ST11	stx2a	Clade 2
PNUSAE021369	SAMN10686199	SRR8385415	1	B1	Human	2018-12-09	2018-12-20	ST11	stx2a	Clade 2
PNUSAE021063	SAMN10686200	SRR8385402	1	B1	Human	2018-11-26	2018-12-04	ST11	stx2a	Clade 2
PNUSAE021237	SAMN10686226	SRR8385416	1	B2	Human	2018-10-18	2018-12-10	ST11	stx2a	Clade 2
PNUSAE020068	SAMN10686334	SRR8385516	1	B2	Human	2018-10-24	2018-10-29	ST11	stx2a	Clade 2
PNUSAE021156	SAMN10686348	SRR8385513	1	B1	Human	2018-11-30	2018-12-10	ST11	stx2a	Clade 2
PNUSAE020363	SAMN10686383	SRR8385512	1	B2	Human	2018-10-29	2018-11-09	ST11	stx2a	Clade 2
PNUSAE020519	SAMN10686390	SRR8385518	1	B2	Human	2018-10-26	2018-11-02	ST11	No stx genes detected	Clade 2
PNUSAE020067	SAMN10686392	SRR8385523	1	B2	Human	2018-10-18	2018-10-29	ST11	stx2a	Clade 2
PNUSAE020442	SAMN10700175	SRR8401127	1	B2	Human	2018-11-02	2018-11-07	ST11	stx2a	Clade 2
PNUSAE020220	SAMN10700179	SRR8401377	1	B2	Human	2018-10-24	2018-11-07	ST11	stx2a	Clade 2
PNUSAE021009	SAMN10700183	SRR8401011	1	B2	Human	2018-11-05	2018-12-04	ST11	stx2a	Clade 2
PNUSAE021232	SAMN10755894	SRR8447916	1	B2	Human	2018-11-08	2018-11-20	ST11	stx2a	Clade 2
PNUSAE021489	SAMN10774396	SRR8456191	0	B1	Human	2018-12-18	2019-01-07	ST11	stx2a	Clade 2
PNUSAE021469	SAMN10774404	SRR8456183	1	B2	Human	2018-12-07	2018-12-20	ST11	stx2a	Clade 2
PNUSAE021235	SAMN10774444	SRR8456239	1	B2	Human	2018-11-12	2018-11-20	ST11	stx2a	Clade 2
PNUSAE021236	SAMN10774548	SRR8456324	1	B2	Human	2018-11-25	2018-12-04	ST11	stx2a	Clade 2
PNUSAE021233	SAMN10774549	SRR8456304	1	B2	Human	2018-11-02	2018-11-16	ST11	stx2a	Clade 2
PNUSAE021521	SAMN10774601	SRR8456360	1	B1	Human	2018-12-18	2019-01-03	ST11	stx2a	Clade 2
PNUSAE019893	SAMN10774615	SRR8456414	1	B2	Human	2018-10-19	2018-10-25	ST11	stx2a	Clade 2
PNUSAE021234	SAMN10774637	SRR8456413	1	B2	Human	2018-11-15	2018-11-27	ST11	stx2a	Clade 2
2018C-5284i	SAMN10798992	SRR8481661	1	B2	Environmental	2018-11-27	2018-12-04	ST11	stx2a	Clade 2
2018C-5284h	SAMN10798993	SRR8481657	1	B2	Environmental	2018-11-27	2018-12-04	ST11	stx2a	Clade 2
2018C-5284g	SAMN10798994	SRR8481658	1	B2	Environmental	2018-11-27	2018-12-04	ST11	stx2a	Clade 2
2018C-5284f	SAMN10798995	SRR8481662	1	B2	Environmental	2018-11-27	2018-12-04	ST11	stx2a	Clade 2
2018C-5284e	SAMN10798996	SRR8481663	1	B2	Environmental	2018-11-27	2018-12-04	ST11	stx2a	Clade 2
2018C-5284d	SAMN10798997	SRR8481656	1	B2	Environmental	2018-11-27	2018-12-04	ST11	stx2a	Clade 2
2018C-5284c	SAMN10798998	SRR8481660	1	B2	Environmental	2018-11-27	2018-12-04	ST11	stx2a	Clade 2
2018C-5284b	SAMN10798999	SRR8481659	1	B2	Environmental	2018-11-27	2018-12-04	ST11	stx2a	Clade 2
2018C-5284a	SAMN10799000	SRR8481654	1	B2	Environmental	2018-11-27	2018-12-04	ST11	stx2a	Clade 2
PNUSAE021953	SAMN10925843	SRR8571570	1	B1	Human	2018-11-27	2018-12-07	ST11	stx2a	Clade 2
2016AM-3452	SAMN11031734	SRR8648049	1	Not associated with known outbreak	Human	2016-12-05	2016-12-12	ST11	stx2a	Clade 2
2016AM-3451	SAMN11031735	SRR8650389	1	Not associated with known outbreak	Human	2016-10-18	2016-10-24	ST11	stx2a	Clade 2
PNUSAE020517	SAMN11131261	SRR8731188	1	B2	Human	2018-10-31	2018-11-06	ST11	stx2a	Clade 2
PNUSAE021035	SAMN12237117	SRR9659648	1	B2	Human	NA3	2018-11-21	ST11	stx2a	Clade 2
PNUSAE027283	SAMN12358458	SRR9829500	1	Not associated with known outbreak	Human	2019-07-01	2019-07-16	ST11	stx2a	Clade 2
PNUSAE029481	SAMN12573396	SRR9968300	0	Not associated with known outbreak	Human	2019-07-26	2019-08-01	ST11	stx2a	Clade 2
PNUSAE030243	SAMN12609973	SRR10003553	1	Not associated with known outbreak	Human	2019-07-31	2019-08-09	ST11	stx2a	Clade 2
PNUSAE031280	SAMN12644861	SRR10026650	0	Not associated with known outbreak	Human	2019-08-04	2019-08-07	ST11	stx2a	Clade 2
PNUSAE037133	SAMN13027614	SRR10276119	0	A	Human	2019-09-27	2019-10-02	ST11	stx2a	Clade 2
PNUSAE037924	SAMN13105266	SRR10337538	0	A	Human	2019-10-12	2019-10-15	ST11	stx2a	Clade 2
PNUSAE038519	SAMN13162515	SRR10375094	0	A	Human	2019-10-08	2019-10-09	ST11	stx2a	Clade 2
PNUSAE038981	SAMN13192544	SRR10393404	0	A	Human	2019-10-19	2019-10-23	ST11	stx2a	Clade 2
PNUSAE039236	SAMN13219047	SRR10397956	1	A	Human	2019-10-27	2019-10-30	ST11	stx2a	Clade 2
PNUSAE039894	SAMN13270419	SRR10436272	0	A	Human	2019-10-25	2019-10-28	ST11	stx2a	Clade 2
PNUSAE039897	SAMN13273434	SRR10436571	0	A	Human	2019-10-30	2019-10-31	ST11	stx2a	Clade 2
PNUSAE040311	SAMN13293571	SRR10455754	1	A	Human	2019-11-06	2019-11-08	ST11	stx2a	Clade 2
PNUSAE040423	SAMN13320471	SRR10482416	0	A	Human	2019-10-28	2019-11-01	ST11	stx2a	Clade 2
PNUSAE040426	SAMN13320480	SRR10482413	1	A	Human	2019-10-28	2019-10-30	ST11	stx2a	Clade 2
PNUSAE040502	SAMN13325964	SRR10489157	0	A	Human	2019-11-08	2019-11-14	ST11	stx2a	Clade 2
PNUSAE040498	SAMN13325966	SRR10489159	1	A	Human	2019-11-11	2019-11-15	ST11	stx2a	Clade 2
PNUSAE040496	SAMN13325967	SRR10489161	1	A	Human	2019-11-04	2019-11-08	ST11	stx2a	Clade 2
PNUSAE040501	SAMN13325968	SRR10489155	1	A	Human	2019-11-09	2019-11-14	ST11	stx2a	Clade 2
PNUSAE040495	SAMN13325971	SRR10489156	1	A	Human	2019-11-12	2019-11-14	ST11	stx2a	Clade 2
PNUSAE040568	SAMN13326032	SRR10489183	0	A	Human	2019-10-30	2019-11-02	ST11	stx2a	Clade 2
PNUSAE040343	SAMN13326267	SRR10489393	1	A	Human	2019-11-09	2019-11-14	ST11	stx2a	Clade 2
PNUSAE040342	SAMN13326271	SRR10489385	1	A	Human	2019-11-09	2019-11-14	ST11	stx2a	Clade 2
PNUSAE040346	SAMN13326272	SRR10489389	1	A	Human	2019-11-09	2019-11-14	ST11	stx2a	Clade 2
PNUSAE040345	SAMN13326274	SRR10489392	1	A	Human	2019-11-09	2019-11-14	ST11	stx2a	Clade 2
PNUSAE040341	SAMN13326280	SRR10489395	1	A	Human	2019-11-09	2019-11-14	ST11	stx2a	Clade 2
PNUSAE040526	SAMN13326453	SRR10489603	0	A	Human	2019-11-02	2019-11-04	ST11	stx2a	Clade 2
PNUSAE040657	SAMN13327246	SRR10490428	0	A	Human	2019-10-29	2019-11-08	ST11	stx2a	Clade 2
PNUSAE040658	SAMN13327247	SRR10490427	0	A	Human	2019-10-30	2019-11-08	ST11	stx2a	Clade 2
PNUSAE040706	SAMN13331684	SRR10491398	0	A	Human	2019-10-25	2019-11-12	ST11	stx2a	Clade 2
PNUSAE040767	SAMN13332295	SRR10491688	0	A	Human	2019-11-07	2019-11-07	ST11	stx2a	Clade 2
PNUSAE040813	SAMN13336630	SRR10499974	1	A	Human	2019-11-03	2019-11-04	ST11	stx2a	Clade 2
PNUSAE040951	SAMN13344031	SRR10505629	1	A	Human	2019-11-02	2019-11-07	ST11	stx2a	Clade 2
PNUSAE040957	SAMN13344032	SRR10505628	1	A	Human	2019-11-03	2019-11-07	ST11	stx2a	Clade 2
PNUSAE040953	SAMN13344033	SRR10505630	0	A	Human	2019-11-03	2019-11-07	ST11	stx2a	Clade 2
PNUSAE040954	SAMN13344039	SRR10505627	0	A	Human	2019-10-28	2019-11-07	ST11	stx2a	Clade 2
PNUSAE040365	SAMN13344305	SRR10505967	1	A	Human	2019-10-28	2019-11-06	ST11	stx2a	Clade 2
PNUSAE041029	SAMN13344396	SRR10506042	1	A	Human	2019-11-13	2019-11-19	ST11	stx2a	Clade 2
CFSAN101717	SAMN13348334	SRR10506463	0	A	Food	2019-11-14	2019-11-14	ST11	stx2a	Clade 2
CFSAN101718	SAMN13348335	SRR10506464	0	A	Food	2019-11-14	2019-11-14	ST11	stx2a	Clade 2
CFSAN101716	SAMN13348336	SRR10506462	0	A	Food	2019-11-14	2019-11-14	ST11	stx2a	Clade 2
PNUSAE041109	SAMN13353465	SRR10513046	1	A	Human	2019-11-10	2019-11-19	ST11	stx2a	Clade 2
PNUSAE040963	SAMN13353513	SRR10513094	0	A	Human	2019-11-10	2019-11-15	ST11	stx2a	Clade 2
PNUSAE040964	SAMN13353514	SRR10513095	0	A	Human	2019-11-12	2019-11-18	ST11	stx2a	Clade 2
PNUSAE040961	SAMN13353515	SRR10513093	1	A	Human	2019-11-10	2019-11-15	ST11	stx2a	Clade 2
PNUSAE040960	SAMN13353516	SRR10513092	1	A	Human	2019-11-11	2019-11-15	ST11	stx2a	Clade 2
PNUSAE040962	SAMN13353517	SRR10513097	0	A	Human	2019-11-10	2019-11-15	ST11	stx2a	Clade 2
PNUSAE041169	SAMN13353654	SRR10513210	0	A	Human	2019-11-06	2019-11-19	ST11	stx2a	Clade 2
PNUSAE041170	SAMN13353656	SRR10513214	1	A	Human	2019-11-12	2019-11-19	ST11	stx2a	Clade 2
PNUSAE041296	SAMN13354308	SRR10513745	1	A	Human	2019-11-10	2019-11-14	ST11	stx2a	Clade 2
PNUSAE041298	SAMN13380546	SRR10522308	0	A	Human	2019-11-03	2019-11-07	ST11	stx2a	Clade 2
PNUSAE041231	SAMN13382742	SRR10524213	0	A	Human	2019-11-07	2019-11-12	ST11	stx2a	Clade 2
PNUSAE041410	SAMN13383155	SRR10525413	0	A	Human	2019-11-15	2019-11-18	ST11	stx2a	Clade 2
PNUSAE041409	SAMN13383156	SRR10525411	0	A	Human	2019-11-14	2019-11-16	ST11	stx2a	Clade 2
PNUSAE041453	SAMN13383868	SRR10525531	0	A	Human	2019-11-17	2019-11-21	ST11	stx2a	Clade 2
PNUSAE041450	SAMN13383969	SRR10525594	0	A	Human	2019-11-14	2019-11-21	ST11	stx2a	Clade 2
PNUSAE041452	SAMN13383972	SRR10525591	0	A	Human	2019-11-18	2019-11-21	ST11	stx2a	Clade 2
PNUSAE041451	SAMN13383975	SRR10525590	1	A	Human	2019-11-18	2019-11-21	ST11	stx2a	Clade 2
PNUSAE041449	SAMN13383979	SRR10525592	0	A	Human	2019-11-13	2019-11-21	ST11	stx2a	Clade 2
PNUSAE041474	SAMN13384256	SRR10526214	1	A	Human	2019-11-03	2019-11-20	ST11	stx2a	Clade 2
PNUSAE041473	SAMN13384257	SRR10526215	0	A	Human	2019-11-05	2019-11-20	ST11	stx2a	Clade 2
PNUSAE041193	SAMN13384341	SRR10526962	0	A	Human	2019-11-11	2019-11-18	ST11	stx2a	Clade 2
PNUSAE041194	SAMN13384342	SRR10527108	0	A	Human	2019-11-13	2019-11-19	ST11	stx2a	Clade 2
PNUSAE041199	SAMN13384344	SRR10527116	0	A	Human	2019-11-14	2019-11-19	ST11	stx2a	Clade 2
PNUSAE041191	SAMN13384349	SRR10527117	1	A	Human	2019-11-11	2019-11-18	ST11	stx2a	Clade 2
PNUSAE041189	SAMN13384356	SRR10527114	1	A	Human	2019-11-11	2019-11-18	ST11	stx2a	Clade 2
PNUSAE041195	SAMN13384358	SRR10527119	0	A	Human	2019-11-12	2019-11-19	ST11	stx2a	Clade 2
PNUSAE041188	SAMN13384361	SRR10527115	0	A	Human	2019-11-12	2019-11-18	ST11	stx2a	Clade 2
PNUSAE041198	SAMN13384364	SRR10527111	0	A	Human	2019-11-14	2019-11-19	ST11	stx2a	Clade 2
PNUSAE041197	SAMN13384368	SRR10527112	0	A	Human	2019-11-14	2019-11-19	ST11	stx2a	Clade 2
PNUSAE041192	SAMN13384375	SRR10527113	0	A	Human	2019-11-11	2019-11-18	ST11	stx2a	Clade 2
PNUSAE041190	SAMN13384382	SRR10527123	1	A	Human	2019-11-12	2019-11-18	ST11	stx2a	Clade 2
PNUSAE041504	SAMN13386023	SRR10527619	0	A	Human	2019-11-15	2019-11-19	ST11	stx2a	Clade 2
PNUSAE041502	SAMN13386024	SRR10527616	0	A	Human	2019-11-13	2019-11-19	ST11	stx2a	Clade 2
PNUSAE041501	SAMN13386025	SRR10527620	0	A	Human	2019-11-12	2019-11-19	ST11	stx2a	Clade 2
PNUSAE041505	SAMN13386805	SRR10530572	0	A	Human	2019-11-13	2019-11-15	ST11	stx2a	Clade 2
PNUSAE041498	SAMN13387921	SRR10531299	1	A	Human	2019-11-09	2019-11-13	ST11	stx2a	Clade 2
PNUSAE041495	SAMN13387922	SRR10531300	0	A	Human	2019-11-08	2019-11-12	ST11	stx2a	Clade 2
PNUSAE041496	SAMN13387925	SRR10531296	1	A	Human	2019-11-06	2019-11-12	ST11	stx2a	Clade 2
PNUSAE041497	SAMN13387926	SRR10531295	0	A	Human	2019-11-10	2019-11-12	ST11	stx2a	Clade 2
2019EL-1060v	SAMN13387975	SRR10531323	0	Non-human samples collected in Santa Maria	Animal	2019-11-14	NA	ST11	stx2a	Clade 2
2019EL-1060m	SAMN13387976	SRR10531321	0	Non-human samples collected in Santa Maria	Animal	2019-11-14	NA	ST11	stx2a	Clade 2
2019EL-1060l	SAMN13387977	SRR10531318	1	Non-human samples collected in Santa Maria	Animal	2019-11-14	NA	ST11	stx2a	Clade 2
2019EL-1060k	SAMN13387978	SRR10531317	1	Non-human samples collected in Santa Maria	Animal	2019-11-14	NA	ST11	stx2a	Clade 2
2019EL-1060j	SAMN13387979	SRR10531320	0	Non-human samples collected in Santa Maria	Animal	2019-11-14	NA	ST11	stx2a	Clade 2
2019EL-1060i	SAMN13387980	SRR10531316	0	Non-human samples collected in Santa Maria	Animal	2019-11-14	NA	ST11	stx2a	Clade 2
2019EL-1060g	SAMN13387981	SRR10531315	0	Non-human samples collected in Santa Maria	Animal	2019-11-14	NA	ST11	stx2a	Clade 2
2019EL-1060f	SAMN13387982	SRR10531319	1	Non-human samples collected in Santa Maria	Animal	2019-11-14	NA	ST11	stx2a	Clade 2
2019EL-1060e	SAMN13387983	SRR10531322	0	Non-human samples collected in Santa Maria	Animal	2019-11-14	NA	ST11	stx2a	Clade 2
2019EL-1060d	SAMN13387984	SRR10531313	0	Non-human samples collected in Santa Maria	Animal	2019-11-14	NA	ST11	stx2a	Clade 2
2019EL-1060b	SAMN13387985	SRR10531314	1	Non-human samples collected in Santa Maria	Animal	2019-11-14	NA	ST11	stx2a	Clade 2
2019EL-1060a	SAMN13387986	SRR10531312	1	Non-human samples collected in Santa Maria	Animal	2019-11-14	NA	ST11	stx2a	Clade 2
PNUSAE041508	SAMN13389030	SRR10531462	0	A	Human	2019-11-04	2019-11-14	ST11	stx2a	Clade 2
PNUSAE041509	SAMN13389031	SRR10531463	1	A	Human	2019-11-06	2019-11-13	ST11	stx2a	Clade 2
PNUSAE041531	SAMN13389933	SRR10532713	1	A	Human	2019-11-06	2019-11-19	ST11	stx2a	Clade 2
PNUSAE041530	SAMN13389937	SRR10532714	0	A	Human	2019-11-03	2019-11-19	ST11	stx2a	Clade 2
PNUSAE041472	SAMN13390044	SRR10532802	1	A	Human	2019-11-15	2019-11-19	ST11	stx2a	Clade 2
PNUSAE041572	SAMN13391523	SRR10533298	1	A	Human	2019-11-04	2019-11-08	ST11	stx2a	Clade 2
PNUSAE041763	SAMN13412145	SRR10541238	1	A	Human	2019-11-14	2019-11-21	ST11	stx2a	Clade 2
PNUSAE041773	SAMN13412146	SRR10541235	1	A	Human	2019-11-18	2019-11-21	ST11	stx2a	Clade 2
PNUSAE041770	SAMN13412147	SRR10541240	1	A	Human	2019-11-12	2019-11-15	ST11	stx2a	Clade 2
PNUSAE041772	SAMN13412149	SRR10541234	1	A	Human	2019-11-08	2019-11-15	ST11	stx2a	Clade 2
PNUSAE041768	SAMN13412160	SRR10541244	0	A	Human	2019-11-12	2019-11-15	ST11	stx2a	Clade 2
PNUSAE041597	SAMN13412206	SRR10541250	0	A	Human	2019-11-02	2019-11-19	ST11	stx2a	Clade 2
PNUSAE041936	SAMN13429371	SRR10559572	1	A	Human	2019-11-17	2019-11-20	ST11	stx2a	Clade 2
PNUSAE041932	SAMN13429384	SRR10559601	0	A	Human	2019-11-18	2019-11-25	ST11	stx2a	Clade 2
PNUSAE041935	SAMN13429386	SRR10559608	1	A	Human	2019-11-20	2019-11-26	ST11	stx2a	Clade 2
PNUSAE041937	SAMN13429391	SRR10559596	1	A	Human	2019-11-19	2019-11-26	ST11	stx2a	Clade 2
PNUSAE041931	SAMN13429396	SRR10559603	1	A	Human	2019-11-19	2019-11-25	ST11	stx2a	Clade 2
PNUSAE041930	SAMN13429436	SRR10559614	0	A	Human	2019-11-15	2019-11-21	ST11	stx2a	Clade 2
PNUSAE041929	SAMN13429444	SRR10559592	0	A	Human	2019-11-15	2019-11-20	ST11	stx2a	Clade 2
PNUSAE042011	SAMN13445857	SRR10569298	0	A	Human	2019-11-12	2019-11-14	ST11	stx2a	Clade 2
PNUSAE042034	SAMN13445909	SRR10569302	1	A	Human	2019-11-07	2019-11-12	ST11	stx2a	Clade 2
PNUSAE042014	SAMN13446374	SRR10569404	0	A	Human	2019-11-11	2019-11-16	ST11	stx2a	Clade 2
PNUSAE042048	SAMN13447074	SRR10571001	0	A	Human	2019-11-04	2019-11-08	ST11	stx2a	Clade 2
PNUSAE042170	SAMN13473189	SRR10579280	1	A	Human	2019-11-25	2019-11-25	ST11	stx2a	Clade 2
PNUSAE042171	SAMN13473190	SRR10579234	1	A	Human	2019-11-27	2019-11-27	ST11	stx2a	Clade 2
PNUSAE042175	SAMN13473194	SRR10579235	0	A	Human	2019-11-15	2019-11-15	ST11	stx2a	Clade 2
PNUSAE040854	SAMN13476884	SRR10583987	1	A	Human	2019-11-01	2019-11-21	ST11	stx2a	Clade 2
PNUSAE039876	SAMN13476891	SRR10583996	1	A	Human	2019-11-03	2019-11-13	ST11	stx2a	Clade 2
PNUSAE039875	SAMN13476892	SRR10583994	1	A	Human	2019-11-06	2019-11-12	ST11	stx2a	Clade 2
PNUSAE039874	SAMN13476893	SRR10583993	1	A	Human	2019-11-06	2019-11-12	ST11	stx2a	Clade 2
PNUSAE040402	SAMN13476898	SRR10583998	1	A	Human	2019-11-05	2019-11-18	ST11	stx2a	Clade 2
PNUSAE040401	SAMN13476899	SRR10583992	0	A	Human	2019-11-06	2019-11-18	ST11	stx2a	Clade 2
PNUSAE042224	SAMN13488963	SRR10590775	0	A	Human	2019-11-19	2019-11-21	ST11	stx2a	Clade 2
PNUSAE042282	SAMN13488978	SRR10590795	0	A	Human	2019-11-15	2019-11-19	ST11	stx2a	Clade 2
PNUSAE042285	SAMN13488981	SRR10590793	1	A	Human	2019-11-17	2019-11-22	ST11	stx2a	Clade 2
PNUSAE042278	SAMN13488985	SRR10590790	1	A	Human	2019-11-12	2019-11-14	ST11	stx2a	Clade 2
PNUSAE042284	SAMN13488988	SRR10590789	0	A	Human	2019-11-14	2019-11-21	ST11	stx2a	Clade 2
PNUSAE042279	SAMN13488998	SRR10590797	0	A	Human	2019-11-13	2019-11-14	ST11	stx2a	Clade 2
PNUSAE042395	SAMN13494902	SRR10596289	1	A	Human	2019-11-25	2019-11-30	ST11	stx2a	Clade 2
PNUSAE042415	SAMN13500306	SRR10598879	0	A	Human	2019-11-12	2019-11-20	ST11	stx2a	Clade 2
PNUSAE042408	SAMN13501153	SRR10598987	1	A	Human	2019-11-14	2019-11-15	ST11	stx2a	Clade 2
PNUSAE042407	SAMN13502255	SRR10600295	0	A	Human	2019-11-10	2019-11-13	ST11	stx2a	Clade 2
PNUSAE042493	SAMN13505810	SRR10604386	1	A	Human	2019-11-23	2019-11-27	ST11	stx2a	Clade 2
PNUSAE042492	SAMN13505811	SRR10604387	0	A	Human	2019-11-18	2019-11-27	ST11	stx2a	Clade 2
PNUSAE040344	SAMN13506085	SRR10604641	0	A	Human	2019-11-10	2019-11-14	ST11	stx2a	Clade 2
PNUSAE042405	SAMN13510290	SRR10607252	0	A	Human	2019-11-12	2019-11-15	ST11	stx2a	Clade 2
PNUSAE042503	SAMN13512603	SRR10607612	1	A	Human	2019-11-21	2019-11-25	ST11	stx2a	Clade 2
PNUSAE042502	SAMN13512605	SRR10607610	1	A	Human	2019-11-20	2019-11-26	ST11	stx2a	Clade 2
PNUSAE042649	SAMN13513470	SRR10609019	0	A	Human	2019-11-03	2019-11-26	ST11	stx2a	Clade 2
PNUSAE042651	SAMN13513471	SRR10609020	1	A	Human	2019-11-23	2019-12-02	ST11	stx2a	Clade 2
PNUSAE042650	SAMN13513472	SRR10609017	0	A	Human	2019-11-11	2019-12-02	ST11	stx2a	Clade 2
PNUSAE042647	SAMN13513474	SRR10609023	0	A	Human	2019-11-18	2019-11-21	ST11	No stx genes detected	Clade 2
PNUSAE041429	SAMN13513957	SRR10609384	0	A	Human	2019-11-05	2019-11-07	ST11	stx2a	Clade 2
PNUSAE042735	SAMN13521119	SRR10615823	0	A	Human	2019-11-16	2019-12-05	ST11	stx2a	Clade 2
PNUSAE042852	SAMN13523003	SRR10616218	0	A	Human	2019-11-01	2019-11-06	ST11	stx2a	Clade 2
PNUSAE042992	SAMN13541956	SRR10666894	1	A	Human	2019-11-19	2019-11-22	ST11	stx2a	Clade 2
PNUSAE042991	SAMN13541962	SRR10666890	1	A	Human	2019-11-19	2019-11-21	ST11	stx2a	Clade 2
PNUSAE042999	SAMN13541968	SRR10666896	1	A	Human	2019-11-12	2019-11-14	ST11	stx2a	Clade 2
PNUSAE043000	SAMN13541972	SRR10666525	1	A	Human	2019-11-13	2019-11-14	ST11	stx2a	Clade 2
PNUSAE042997	SAMN13541983	SRR10666897	1	A	Human	2019-11-10	2019-11-13	ST11	stx2a	Clade 2
PNUSAE043032	SAMN13546305	SRR10674408	0	A	Human	2019-11-18	2019-11-26	ST11	stx2a	Clade 2
PNUSAE042250	SAMN13547365	SRR10674781	1	A	Human	2019-11-13	2019-11-13	ST11	stx2a	Clade 2
PNUSAE043476	SAMN13571030	SRR10695839	0	A	Human	2019-11-23	2019-11-26	ST11	stx2a	Clade 2
PNUSAE043479	SAMN13571031	SRR10695844	0	A	Human	2019-11-30	2019-12-03	ST11	stx2a	Clade 2
PNUSAE043435	SAMN13575122	SRR10696291	1	A	Human	2019-12-01	2019-12-04	ST11	stx2a	Clade 2
PNUSAE043436	SAMN13575123	SRR10696302	1	A	Human	2019-12-02	2019-12-09	ST11	stx2a	Clade 2
PNUSAE043659	SAMN13613905	SRR10717939	1	A	Human	2019-12-12	2019-12-12	ST11	stx2a	Clade 2
PNUSAE043317	SAMN13616306	SRR10725996	0	A	Food	2019-12-02	2019-12-10	ST11	stx2a	Clade 2
PNUSAE043319	SAMN13616307	SRR10724611	0	A	Food	2019-12-02	2019-12-10	ST11	stx2a	Clade 2
PNUSAE043320	SAMN13616308	SRR10724820	0	A	Food	2019-12-02	2019-12-10	ST11	stx2a	Clade 2
PNUSAE043318	SAMN13616309	SRR10725953	1	A	Food	2019-12-02	2019-12-10	ST11	stx2a	Clade 2
PNUSAE043321	SAMN13616310	SRR10724606	1	A	Food	2019-12-02	2019-12-10	ST11	stx2a	Clade 2
PNUSAE043767	SAMN13623032	SRR10728353	0	A	Human	2019-12-02	2019-12-10	ST11	stx2a	Clade 2
PNUSAE043864	SAMN13649816	SRR10744652	0	A	Human	2019-11-30	2019-12-09	ST11	stx2a	Clade 2
PNUSAE043859	SAMN13657029	SRR10748669	0	A	Human	2019-11-24	2019-11-27	ST11	stx2a	Clade 2
PNUSAE043862	SAMN13658887	SRR10748678	1	A	Human	2019-12-01	2019-12-02	ST11	stx2a	Clade 2
PNUSAE044239	SAMN13672698	SRR10759079	0	A	Human	2019-11-20	2019-11-22	ST11	stx2a	Clade 2
PNUSAE044238	SAMN13672710	SRR10759083	1	A	Human	2019-11-25	2019-11-26	ST11	stx2a	Clade 2
PNUSAE044304	SAMN13673840	SRR10761080	0	A	Human	2019-12-10	2019-12-16	ST11	stx2a	Clade 2
PNUSAE044169	SAMN13674538	SRR10761148	1	A	Human	2019-12-04	2019-12-13	ST11	stx2a	Clade 2
PNUSAE044310	SAMN13675803	SRR10763350	1	A	Human	2019-12-19	2019-12-19	ST11	stx2a	Clade 2
PNUSAE044308	SAMN13675804	SRR10763369	0	A	Human	2019-12-18	2019-12-18	ST11	stx2a	Clade 2
PNUSAE044369	SAMN13683406	SRR10769048	0	A	Human	2019-12-04	2019-12-17	ST11	stx2a	Clade 2
PNUSAE044390	SAMN13688431	SRR10771634	1	A	Human	2019-11-26	2019-12-05	ST11	stx2a	Clade 2
PNUSAE044546	SAMN13699256	SRR10803907	1	A	Human	2019-11-02	2019-11-14	ST11	stx2a	Clade 2
PNUSAE044572	SAMN13701233	SRR10805202	1	A	Human	2019-12-11	2019-12-23	ST11	stx2a	Clade 2
PNUSAE044759	SAMN13703515	SRR10810419	1	A	Human	2019-12-15	2019-12-26	ST11	stx2a	Clade 2
PNUSAE044779	SAMN13703516	SRR10810423	1	A	Human	2019-12-12	2019-12-16	ST11	stx2a	Clade 2
PNUSAE044781	SAMN13703518	SRR10810422	0	A	Human	2019-12-11	2019-12-19	ST11	stx2a	Clade 2
PNUSAE044780	SAMN13703519	SRR10810421	1	A	Human	2019-12-14	2019-12-17	ST11	stx2a	Clade 2
PNUSAE044677	SAMN13708860	SRR10815086	1	A	Human	2019-12-02	2019-12-09	ST11	stx2a	Clade 2
PNUSAE044782	SAMN13710550	SRR10820318	1	A	Human	2019-12-12	2019-12-18	ST11	stx2a	Clade 2
PNUSAE045089	SAMN13738886	SRR10830744	0	A	Human	2019-12-08	2019-12-27	ST11	stx2a	Clade 2
PNUSAE045090	SAMN13738887	SRR10830743	1	A	Human	2019-12-06	2019-12-27	ST11	stx2a	Clade 2
PNUSAE045122	SAMN13740914	SRR10836553	1	A	Human	2019-12-23	2019-12-30	ST11	stx2a	Clade 2
PNUSAE045275	SAMN13746952	SRR10842876	0	A	Human	2019-12-19	2019-12-20	ST11	stx2a	Clade 2
PNUSAE045445	SAMN13810097	SRR10858522	1	A	Human	2019-12-16	2020-01-02	ST11	stx2a	Clade 2
PNUSAE045621	SAMN13833807	SRR10876060	0	A	Human	2019-12-06	2019-12-10	ST11	stx2a	Clade 2
PNUSAE045902	SAMN13869583	SRR10899401	0	A	Human	2019-11-26	2019-12-02	ST11	stx2a	Clade 2
PNUSAE046536	SAMN13902426	SRR10952774	1	A	Human	2020-01-03	2020-01-14	ST11	stx2a	Clade 2
PNUSAE046573	SAMN13916018	SRR10960531	0	A	Human	2019-10-30	2019-11-15	ST11	stx2a	Clade 2
PNUSAE045996	SAMN14056229	SRR11037801	0	A	Human	2019-12-26	2020-01-08	ST11	stx2a	Clade 2
2019C-5328a	SAMN14113014	SRR11089020	1	Non-human samples collected in Santa Maria	Environmental	2019-11-14	NA	ST11	stx2a	Clade 2
PNUSAE040859	SAMN14113324	SRR11090072	0	A	Human	2019-11-01	2019-11-07	ST11	stx2a	Clade 2
PNUSAE041675	SAMN14113693	SRR10536146	0	A	Human	2019-11-11	2019-11-14	ST11	stx2a	Clade 2
2019C-5329k	SAMN14838932	SRR11692731	1	Non-human samples collected in Santa Maria	Environmental	2019-11-14	NA	ST11	stx2a	Clade 2
2019C-5329i	SAMN14838933	SRR11692736	1	Non-human samples collected in Santa Maria	Environmental	2019-11-14	NA	ST11	stx2a	Clade 2
2019C-5329g	SAMN14838934	SRR11692730	0	Non-human samples collected in Santa Maria	Environmental	2019-11-14	NA	ST11	stx2a	Clade 2
2019C-5329e	SAMN14838935	SRR11692733	1	Non-human samples collected in Santa Maria	Environmental	2019-11-14	NA	ST11	stx2a	Clade 2
2019C-5329c	SAMN14838936	SRR11692732	0	Non-human samples collected in Santa Maria	Environmental	2019-11-14	NA	ST11	stx2a	Clade 2
2019C-5329a	SAMN14838937	SRR11692734	1	Non-human samples collected in Santa Maria	Environmental	2019-11-14	NA	ST11	stx2a	Clade 2
2019C-5328b	SAMN14838938	SRR11692735	1	Non-human samples collected in Santa Maria	Environmental	2019-11-14	NA	ST11	stx2a	Clade 2
2019C-5329q	SAMN14838945	SRR11692738	0	Non-human samples collected in Santa Maria	Environmental	2019-11-14	NA	ST11	stx2a	Clade 2
2019C-5329o	SAMN14838946	SRR11692739	0	Non-human samples collected in Santa Maria	Environmental	2019-11-14	NA	ST11	stx2a	Clade 2
2019C-5329m	SAMN14838947	SRR11692740	1	Non-human samples collected in Santa Maria	Environmental	2019-11-14	NA	ST11	stx2a	Clade 2
1Isolates denoted "1" are included in a subset of isolates used for phylogenetic and pangenome analysis. A large proportion of isolates were sampled from outbreak A which could be in part an artifact of increased whole genome sequencing activities at Public Health Labs. A subsample was taken to provide more even sampling across outbreaks and to reduce computational demands for time tree analysis.
2Date specimen was collected.
3NA - Not Available.
4Date specimen was received by public health lab.
5Clade differentiation performed using SNPs outlined by Riodan, et al. 2008 - https://pubmed.ncbi.nlm.nih.gov/18400915/.

## Sheet: Appendix 1 Table 2
Appendix 1 Table 2. Single nucleotide polymorphisms with differing distributions in Clades 1 and 2 as identified by in core genome alignment created by Lyve-SET.
Location in reference chromosome 2019C-3201 (NCBI Accession CP090856)	Reference Nucleotide	Clade 1 Isolates with Reference Nucleotide	Clade 2 Isolates with Reference Nucelotide	Alternate1 Nucleotide	Clade 1 Isolates with Alternate Nucleotide	Clade 2 Isolates with Alternate Nucelotide	Notes2	Prokka Gene Annotation	Prokka Product Annotation
485610	C	130	4	T	0	111		entF	Enterobactin synthase component F
811191	T	129	40	G	0	74	N3 present in one Clade 1 and Clade 2 isolates	rlmC	23S rRNA (uracil(747)-C(5))-methyltransferase RlmC
1234205	G	81	115	A	48	0	N present in one Clade 1 isolate	PROKKA_01212	Citrate lyase beta subunit
1772067	C	82	0	T	43	110	N present in five each Clade 1 and Clade 2 isolates	intergenic between PROKKA_01805 and PROKKA_01806
1772075	T	82	0	C	43	111	N present in five Clade 1 and four Clade 2 isolates	intergenic between PROKKA_01805 and PROKKA_01806
1772118	A	84	0	C	44	115	N present in two Clade 1 isolates	intergenic between PROKKA_01805 and PROKKA_01806
1772132	T	84	0	G	45	115	N present in one Clade 1 isolate	intergenic between PROKKA_01805 and PROKKA_01806
1772148	A	83	0	G	45	115	N present in two Clade 1 isolates	intergenic between PROKKA_01805 and PROKKA_01806
1772167	A	84	0	T	45	115	N present in one Clade 1 isolate	intergenic between PROKKA_01805 and PROKKA_01806
2022208	C	110	109	T	10	0	N present in five Clade 1 and four Clade 2 isolates; SNP missing in five Clade 1 and two Clade 2 isolates	PROKKA_02048	hypothetical protein
2667187	T	130	4	A	0	110	N present in one Clade 2 isolate	intergenic between yhbU_2 and PROKKA_02735
3139480	T	108	0	G	21	115	N present in one Clade 1 isolate	dmsA_2	Dimethyl sulfoxide reductase DmsA precursor
4158408	A	130	0	G	0	115		arsR	Arsenical resistance operon repressor
4302844	T	109	0	C	21	115		lldD	L-lactate dehydrogenase [cytochrome]
4443407	C	130	4	G	0	111		dnaN	DNA polymerase III subunit beta
4751202	G	130	31	A	0	81	N present in three Clade 2 isolates	intergenic between murl and PROKKA_04720
4751220	A	130	31	G	0	80	N present in four Clade 2 isolates	intergenic between murl and PROKKA_04720
1 Alternate nucleotide refers to other nulcleotides observed in isolates that were not the reference nucleotide.
2 Describes number of ambigous nucleotides at this position
3 N- Corresponds to any nucleotide. Exact nucleotide could not be determined due to insufficient reads or read quality.

## Sheet: Appendix 1 Table 3
Appendix 1 Table 3. p2019C-3201_1 Annotations from Roary and Prokka
Annotation Source	Name	Type	Minimum	Maximum	Length
Prokka	ssb CDS	CDS	412	939	528
Prokka	hypothetical protein CDS	CDS	997	1230	234
Prokka	noc CDS	CDS	1289	3247	1959
Prokka	psiB CDS	CDS	3302	3736	435
Prokka	hypothetical protein CDS	CDS	3733	4452	720
Prokka	hypothetical protein CDS	CDS	4449	5045	597
Prokka	hypothetical protein CDS	CDS	5508	6008	501
Prokka	hypothetical protein CDS	CDS	6737	7171	435
Prokka	hypothetical protein CDS	CDS	7265	7531	267
Prokka	ISNCY family transposase ISRor2 CDS	CDS	7596	8510	915
Prokka	hypothetical protein CDS	CDS	8573	8755	183
Prokka	hypothetical protein CDS	CDS	8786	9037	252
Prokka	hypothetical protein CDS	CDS	9618	10466	849
Prokka	hypothetical protein CDS	CDS	10552	10887	336
Prokka	hypothetical protein CDS	CDS	11121	11453	333
Prokka	hypothetical protein CDS	CDS	11464	14163	2700
Prokka	hypothetical protein CDS	CDS	14200	16491	2292
Prokka	hypothetical protein CDS	CDS	16484	17554	1071
Prokka	hypothetical protein CDS	CDS	17573	18781	1209
Prokka	hypothetical protein CDS	CDS	19015	19218	204
Prokka	hypothetical protein CDS	CDS	19297	19530	234
Prokka	topB CDS	CDS	19612	20088	477
Prokka	hypothetical protein CDS	CDS	20090	20812	723
Prokka	hypothetical protein CDS	CDS	20809	21165	357
Prokka	hypothetical protein CDS	CDS	21462	21731	270
Prokka	hypothetical protein CDS	CDS	21772	22059	288
Prokka	hypothetical protein CDS	CDS	22204	23010	807
Prokka	hypothetical protein CDS	CDS	23201	23377	177
Prokka	hypothetical protein CDS	CDS	23709	23918	210
Prokka	hypothetical protein CDS	CDS	23990	24652	663
Prokka	hypothetical protein CDS	CDS	24723	26891	2169
Prokka	hypothetical protein CDS	CDS	26988	27572	585
Prokka	hypothetical protein CDS	CDS	27601	28803	1203
Prokka	hypothetical protein CDS	CDS	28770	29384	615
Prokka	hypothetical protein CDS	CDS	29384	32428	3045
Prokka	hypothetical protein CDS	CDS	32518	33318	801
Prokka	hypothetical protein CDS	CDS	33302	33490	189
Prokka	hypothetical protein CDS	CDS	33554	33958	405
Prokka	hypothetical protein CDS	CDS	34009	34536	528
Prokka	hypothetical protein CDS	CDS	34536	35240	705
Prokka	hypothetical protein CDS	CDS	35240	36529	1290
Prokka	hypothetical protein CDS	CDS	36532	37515	984
Prokka	hypothetical protein CDS	CDS	37526	38218	693
Prokka	hypothetical protein CDS	CDS	38215	38562	348
Prokka	hypothetical protein CDS	CDS	38580	42347	3768
Prokka	pld CDS	CDS	42437	42988	552
Prokka	hypothetical protein CDS	CDS	43003	43293	291
Prokka	yggR CDS	CDS	43290	44438	1149
Prokka	hypothetical protein CDS	CDS	44435	45253	819
Prokka	hypothetical protein CDS	CDS	45250	45708	459
Prokka	ais CDS	CDS	46103	46687	585
Prokka	hypothetical protein CDS	CDS	46747	47946	1200
Prokka	hypothetical protein CDS	CDS	48034	48858	825
Prokka	xerC 1 CDS	CDS	49009	50163	1155
Prokka	hypothetical protein CDS	CDS	50844	50978	135
Prokka	hypothetical protein CDS	CDS	51396	52688	1293
Prokka	hypothetical protein CDS	CDS	52688	53344	657
Prokka	hypothetical protein CDS	CDS	53329	53889	561
Prokka	hypothetical protein CDS	CDS	53899	54513	615
Prokka	hypothetical protein CDS	CDS	54531	55628	1098
Prokka	hypothetical protein CDS	CDS	55641	57194	1554
Prokka	hypothetical protein CDS	CDS	57205	57657	453
Prokka	hypothetical protein CDS	CDS	57644	58939	1296
Prokka	hypothetical protein CDS	CDS	58932	60614	1683
Prokka	hypothetical protein CDS	CDS	60628	61065	438
Prokka	hypothetical protein CDS	CDS	61065	62132	1068
Prokka	hypothetical protein CDS	CDS	62166	62756	591
Prokka	hypothetical protein CDS	CDS	62806	63258	453
Prokka	hypothetical protein CDS	CDS	63301	63555	255
Prokka	hypothetical protein CDS	CDS	63823	64389	567
Prokka	hypothetical protein CDS	CDS	64403	65086	684
Prokka	rfaH CDS	CDS	65340	65873	534
Prokka	hypothetical protein CDS	CDS	66315	66602	288
Prokka	repA CDS	CDS	67711	68787	1077
Prokka	hypothetical protein CDS	CDS	69699	69983	285
Prokka	hypothetical protein CDS	CDS	69983	70258	276
Prokka	hypothetical protein CDS	CDS	70801	71403	603
Prokka	hypothetical protein CDS	CDS	71757	73103	1347
Prokka	cia CDS	CDS	73382	75262	1881
Prokka	hypothetical protein CDS	CDS	75280	75627	348
Prokka	hypothetical protein CDS	CDS	75746	76093	348
Prokka	hypothetical protein CDS	CDS	76111	76701	591
Prokka	hypothetical protein CDS	CDS	76701	76958	258
Prokka	hypothetical protein CDS	CDS	77526	77939	414
Prokka	xerC 2 CDS	CDS	77941	78726	786
Prokka	hypothetical protein CDS	CDS	79310	79942	633
Prokka	hypothetical protein CDS	CDS	79942	80316	375
Prokka	parM CDS	CDS	80556	81530	975
Prokka	hypothetical protein CDS	CDS	81534	81926	393
Prokka	hypothetical protein CDS	CDS	82010	82189	180
Prokka	hypothetical protein CDS	CDS	82583	83089	507
Prokka	hypothetical protein CDS	CDS	83071	83508	438
Prokka	yhdJ CDS	CDS	83892	84575	684
Prokka	hypothetical protein CDS	CDS	84576	84797	222
Prokka	hypothetical protein CDS	CDS	84811	85245	435
Prokka	hypothetical protein CDS	CDS	85291	86067	777
Prokka	hypothetical protein CDS	CDS	86064	86519	456
Prokka	klcA CDS	CDS	86485	86910	426
Prokka	hypothetical protein CDS	CDS	86957	87379	423
Prokka	hypothetical protein CDS	CDS	87376	87567	192
Roary	group_1038	>= 90 sensitivity; >= 90 specificity	412	939	528
Roary	group_750	>= 90 sensitivity; >= 90 specificity	997	1230	234
Roary	noc_1	>= 90 sensitivity; >= 90 specificity	1199	3247	2049
Roary	psiB_1	>= 90 sensitivity; >= 90 specificity	3299	3736	438
Roary	group_1671	>= 90 sensitivity; >= 90 specificity	3733	4452	720
Roary	group_1704	>= 90 sensitivity; >= 90 specificity	4449	5045	597
Roary	group_749	pangenome_reference	5508	6008	501
Roary	group_1705	>= 90 sensitivity; >= 90 specificity	6737	7171	435
Roary	group_1058	>= 90 sensitivity; >= 90 specificity	7265	7531	267
Roary	group_764	>= 90 sensitivity; >= 90 specificity	7596	8510	915
Roary	group_1706	>= 90 sensitivity; >= 90 specificity	8573	8755	183
Roary	group_1059 (reversed)	>= 90 sensitivity; >= 90 specificity	8786	9037	252
Roary	group_509	>= 90 sensitivity; >= 90 specificity	9618	10466	849
Roary	group_756	>= 90 sensitivity; >= 90 specificity	10552	10887	336
Roary	group_1734	>= 90 sensitivity; >= 90 specificity	11121	11453	333
Roary	group_2152	>= 90 sensitivity; >= 90 specificity	11464	14163	2700
Roary	group_1708	>= 90 sensitivity; >= 90 specificity	14200	16491	2292
Roary	group_1709	>= 90 sensitivity; >= 90 specificity	16484	17554	1071
Roary	group_1710	>= 90 sensitivity; >= 90 specificity	17573	18781	1209
Roary	pndA	>= 90 sensitivity; >= 90 specificity	19070	19225	156
Roary	topB_2	>= 90 sensitivity; >= 90 specificity	19612	20088	477
Roary	group_1069	>= 90 sensitivity; >= 90 specificity	20090	20812	723
Roary	group_1736	>= 90 sensitivity; >= 90 specificity	20809	21165	357
Roary	group_1070	>= 90 sensitivity; >= 90 specificity	21462	21731	270
Roary	group_1737	>= 90 sensitivity; >= 90 specificity	21772	22059	288
Roary	group_1738	>= 90 sensitivity; >= 90 specificity	22204	23010	807
Roary	group_1713	>= 90 sensitivity; >= 90 specificity	23201	23377	177
Roary	group_1739	>= 90 sensitivity; >= 90 specificity	23709	23918	210
Roary	group_758	>= 90 sensitivity; >= 90 specificity	23990	24652	663
Roary	group_1071	>= 90 sensitivity; >= 90 specificity	24723	26891	2169
Roary	group_1717	>= 90 sensitivity; >= 90 specificity	26988	27572	585
Roary	group_1062	>= 90 sensitivity; >= 90 specificity	27601	28803	1203
Roary	group_1718	>= 90 sensitivity; >= 90 specificity	28770	29384	615
Roary	group_372	>= 90 sensitivity; >= 90 specificity	29384	32428	3045
Roary	group_1063	>= 90 sensitivity; >= 90 specificity	32518	33318	801
Roary	group_1719	>= 90 sensitivity; >= 90 specificity	33302	33490	189
Roary	group_595	>= 90 sensitivity; >= 90 specificity	33554	33958	405
Roary	group_1064	>= 90 sensitivity; >= 90 specificity	34009	34536	528
Roary	group_1720	>= 90 sensitivity; >= 90 specificity	34536	35240	705
Roary	group_1721	>= 90 sensitivity; >= 90 specificity	35240	36529	1290
Roary	group_1722	>= 90 sensitivity; >= 90 specificity	36532	37515	984
Roary	group_1723	>= 90 sensitivity; >= 90 specificity	37526	38218	693
Roary	group_1724	>= 90 sensitivity; >= 90 specificity	38215	38562	348
Roary	group_443	>= 90 sensitivity; >= 90 specificity	38580	42347	3768
Roary	pld	>= 90 sensitivity; >= 90 specificity	42437	42988	552
Roary	group_1725	>= 90 sensitivity; >= 90 specificity	43003	43293	291
Roary	yggR_2	>= 90 sensitivity; >= 90 specificity	43290	44438	1149
Roary	group_1727	>= 90 sensitivity; >= 90 specificity	44435	45253	819
Roary	group_1728	>= 90 sensitivity; >= 90 specificity	45250	45708	459
Roary	ais_2	>= 90 sensitivity; >= 90 specificity	46103	46687	585
Roary	group_1730	>= 90 sensitivity; >= 90 specificity	46747	47949	1203
Roary	group_1731	>= 90 sensitivity; >= 90 specificity	48034	48858	825
Roary	group_1732	>= 90 sensitivity; >= 90 specificity	49009	50163	1155
Roary	group_1733	>= 90 sensitivity; >= 90 specificity	50844	50978	135
Roary	group_759	pangenome_reference	51396	52688	1293
Roary	group_1682	>= 90 sensitivity; >= 90 specificity	52688	53344	657
Roary	group_1683	>= 90 sensitivity; >= 90 specificity	53329	53889	561
Roary	group_1044	>= 90 sensitivity; >= 90 specificity	53899	54513	615
Roary	group_1684	>= 90 sensitivity; >= 90 specificity	54531	55628	1098
Roary	group_1685	>= 90 sensitivity; >= 90 specificity	55641	57194	1554
Roary	group_1045	>= 90 sensitivity; >= 90 specificity	57205	57657	453
Roary	group_1686	>= 90 sensitivity; >= 90 specificity	58932	60614	1683
Roary	group_1687	>= 90 sensitivity; >= 90 specificity	60628	61065	438
Roary	group_1688	>= 90 sensitivity; >= 90 specificity	61065	62132	1068
Roary	group_1072	pangenome_reference	62166	62756	591
Roary	group_1740	>= 90 sensitivity; >= 90 specificity	62806	63258	453
Roary	group_1741	>= 90 sensitivity; >= 90 specificity	63301	63555	255
Roary	group_1742	>= 90 sensitivity; >= 90 specificity	63823	64389	567
Roary	group_1692	>= 90 sensitivity; >= 90 specificity	64403	65086	684
Roary	rfaH_1	>= 90 sensitivity; >= 90 specificity	65340	65873	534
Roary	group_1694	>= 90 sensitivity; >= 90 specificity	66315	66602	288
Roary	group_925	pangenome_reference	69699	69983	285
Roary	group_6466	pangenome_reference	69983	70258	276
Roary	group_753	>= 90 sensitivity; >= 90 specificity	70801	71403	603
Roary	group_1041	>= 90 sensitivity; >= 90 specificity	71757	73103	1347
Roary	cia	>= 90 sensitivity; >= 90 specificity	73382	75262	1881
Roary	group_1073	>= 90 sensitivity; >= 90 specificity	75280	75627	348
Roary	group_755	>= 90 sensitivity; >= 90 specificity	75746	76093	348
Roary	group_593	>= 90 sensitivity; >= 90 specificity	76111	76701	591
Roary	group_594	>= 90 sensitivity; >= 90 specificity	76701	76958	258
Roary	group_1048	>= 90 sensitivity; >= 90 specificity	77526	77939	414
Roary	group_479	>= 90 sensitivity; >= 90 specificity	77941	78720	780
Roary	group_1744	>= 90 sensitivity; >= 90 specificity	79310	79942	633
Roary	group_1745	>= 90 sensitivity; >= 90 specificity	79942	80316	375
Roary	parM_3	>= 90 sensitivity; >= 90 specificity	80556	81530	975
Roary	group_1747	>= 90 sensitivity; >= 90 specificity	81534	81926	393
Roary	group_1748	>= 90 sensitivity; >= 90 specificity	82010	82189	180
Roary	group_464	pangenome_reference	82583	83089	507
Roary	group_463	pangenome_reference	82607	83508	902
Roary	group_760	pangenome_reference	83071	83508	438
Roary	group_1749	pangenome_reference	83892	84575	684
Roary	group_1053	pangenome_reference	84576	84797	222
Roary	group_396	pangenome_reference	84811	85245	435
Roary	group_334	pangenome_reference	85291	86067	777
Roary	group_1066	pangenome_reference	86064	86519	456
Roary	group_6267	pangenome_reference	86485	86910	426
Roary	group_405	>= 90 sensitivity; >= 90 specificity	86957	87379	423
Roary	group_1067	>= 90 sensitivity; >= 90 specificity	87376	87567	192

## Sheet: Appendix 1 Table 4
Appendix 1 Table 4. p2019C-3201_2 Annotations from Roary and Prokka
Annotation Source	Name	Type	Minimum	Maximum	Length
Prokka	flmC CDS	CDS	473	688	216
Prokka	hypothetical protein CDS	CDS	1619	1921	303
Prokka	hypothetical protein CDS	CDS	2078	2365	288
Prokka	hypothetical protein CDS	CDS	2484	3305	822
Prokka	hypothetical protein CDS	CDS	3602	4111	510
Prokka	traM CDS	CDS	4527	4910	384
Prokka	hypothetical protein CDS	CDS	5101	5754	654
Prokka	traA CDS	CDS	6139	6498	360
Prokka	hypothetical protein CDS	CDS	6513	6824	312
Prokka	hypothetical protein CDS	CDS	6846	7412	567
Prokka	hypothetical protein CDS	CDS	7399	8127	729
Prokka	hypothetical protein CDS	CDS	8127	9557	1431
Prokka	hypothetical protein CDS	CDS	9547	10134	588
Prokka	hypothetical protein CDS	CDS	10121	10441	321
Prokka	hypothetical protein CDS	CDS	10434	10685	252
Prokka	traV CDS	CDS	10682	11197	516
Prokka	traR CDS	CDS	11332	11553	222
Prokka	hypothetical protein CDS	CDS	11546	11941	396
Prokka	hypothetical protein CDS	CDS	11952	12425	474
Prokka	hypothetical protein CDS	CDS	12751	13098	348
Prokka	traC CDS	CDS	13223	15853	2631
Prokka	hypothetical protein CDS	CDS	15850	16236	387
Prokka	hypothetical protein CDS	CDS	16233	16865	633
Prokka	hypothetical protein CDS	CDS	16862	17854	993
Prokka	hypothetical protein CDS	CDS	17955	18290	336
Prokka	hypothetical protein CDS	CDS	18483	19121	639
Prokka	hypothetical protein CDS	CDS	19118	19498	381
Prokka	traN CDS	CDS	19592	21496	1905
Prokka	hypothetical protein CDS	CDS	21510	21767	258
Prokka	hypothetical protein CDS	CDS	21760	22503	744
Prokka	hypothetical protein CDS	CDS	22517	22858	342
Prokka	traQ CDS	CDS	23254	23544	291
Prokka	hypothetical protein CDS	CDS	23522	24076	555
Prokka	hypothetical protein CDS	CDS	24066	24380	315
Prokka	hypothetical protein CDS	CDS	24334	24726	393
Prokka	hypothetical protein CDS	CDS	24713	26086	1374
Prokka	hypothetical protein CDS	CDS	26083	28926	2844
Prokka	hypothetical protein CDS	CDS	28948	29439	492
Prokka	ylpA CDS	CDS	29426	30202	777
Prokka	hypothetical protein CDS	CDS	30295	30885	591
Prokka	traD CDS	CDS	31167	33347	2181
Prokka	vapC CDS	CDS	33356	33754	399
Prokka	vapB CDS	CDS	33754	33981	228
Prokka	traI CDS	CDS	34063	39333	5271
Prokka	hypothetical protein CDS	CDS	39353	40099	747
Prokka	hypothetical protein CDS	CDS	40182	40550	369
Prokka	finO CDS	CDS	40586	41143	558
Prokka	hypothetical protein CDS	CDS	42243	42704	462
Prokka	hypothetical protein CDS	CDS	42807	43190	384
Prokka	hypothetical protein CDS	CDS	43413	43619	207
Prokka	hypothetical protein CDS	CDS	43903	44151	249
Prokka	hypothetical protein CDS	CDS	44465	45322	858
Prokka	hypothetical protein CDS	CDS	46237	46506	270
Prokka	hypothetical protein CDS	CDS	46503	46784	282
Prokka	stbB CDS	CDS	46893	47246	354
Prokka	parM CDS	CDS	47246	48208	963
Prokka	hypothetical protein CDS	CDS	48734	49660	927
Prokka	yhdJ CDS	CDS	50044	50727	684
Prokka	hypothetical protein CDS	CDS	50728	50949	222
Prokka	hypothetical protein CDS	CDS	50963	51397	435
Prokka	hypothetical protein CDS	CDS	51442	52212	771
Prokka	hypothetical protein CDS	CDS	52209	52415	207
Prokka	klcA CDS	CDS	52628	53053	426
Prokka	hypothetical protein CDS	CDS	53100	53519	420
Prokka	hypothetical protein CDS	CDS	53519	53710	192
Prokka	hypothetical protein CDS	CDS	54747	54977	231
Prokka	hypothetical protein CDS	CDS	55029	56390	1362
Prokka	hypothetical protein CDS	CDS	56437	57000	564
Prokka	hypothetical protein CDS	CDS	57000	57266	267
Prokka	ssb CDS	CDS	57909	58430	522
Prokka	hypothetical protein CDS	CDS	58488	58721	234
Prokka	noc CDS	CDS	58782	60740	1959
Prokka	psiB CDS	CDS	60795	61229	435
Prokka	hypothetical protein CDS	CDS	61238	61753	516
Roary	group_1755	>=90 sensitivity; >= 97 specificity	9	323	315
Roary	flmC_1	pangenome_reference	473	688	216
Roary	group_1759	>=90 sensitivity; >= 97 specificity	1619	1921	303
Roary	group_1074	>=90 sensitivity; >= 97 specificity	2078	2365	288
Roary	group_1760	>=90 sensitivity; >= 97 specificity	2484	3305	822
Roary	group_1761	>=90 sensitivity; >= 97 specificity	3602	4111	510
Roary	traM	>=90 sensitivity; >= 97 specificity	4527	4910	384
Roary	group_1075	pangenome_reference	5101	5754	654
Roary	traA	>=90 sensitivity; >= 97 specificity	6139	6498	360
Roary	group_1764	>=90 sensitivity; >= 97 specificity	6513	6824	312
Roary	group_1765	>=90 sensitivity; >= 97 specificity	6846	7412	567
Roary	group_1766	>=90 sensitivity; >= 97 specificity	7399	8127	729
Roary	group_1767	>=90 sensitivity; >= 97 specificity	8127	9557	1431
Roary	group_1768	>=90 sensitivity; >= 97 specificity	9547	10134	588
Roary	group_1769	>=90 sensitivity; >= 97 specificity	10121	10441	321
Roary	group_1770	>=90 sensitivity; >= 97 specificity	10434	10685	252
Roary	traV	>=90 sensitivity; >= 97 specificity	10682	11197	516
Roary	traR	>=90 sensitivity; >= 97 specificity	11332	11553	222
Roary	group_1773	>=90 sensitivity; >= 97 specificity	11546	11941	396
Roary	group_1774	>=90 sensitivity; >= 97 specificity	11952	12425	474
Roary	group_1775	>=90 sensitivity; >= 97 specificity	12751	13098	348
Roary	traC	>=90 sensitivity; >= 97 specificity	13223	15853	2631
Roary	group_1777	>=90 sensitivity; >= 97 specificity	15850	16236	387
Roary	group_1076	>=90 sensitivity; >= 97 specificity	16233	16865	633
Roary	group_1778	>=90 sensitivity; >= 97 specificity	16862	17854	993
Roary	group_1077	>=90 sensitivity; >= 97 specificity	17955	18290	336
Roary	group_1779	>=90 sensitivity; >= 97 specificity	18483	19121	639
Roary	group_1780	>=90 sensitivity; >= 97 specificity	19118	19498	381
Roary	traN	>=90 sensitivity; >= 97 specificity	19592	21496	1905
Roary	group_1782	>=90 sensitivity; >= 97 specificity	21510	21767	258
Roary	group_1783	>=90 sensitivity; >= 97 specificity	21760	22503	744
Roary	group_1784	>=90 sensitivity; >= 97 specificity	22517	22858	342
Roary	traQ	>=90 sensitivity; >= 97 specificity	23254	23544	291
Roary	group_1785	>=90 sensitivity; >= 97 specificity	23522	24076	555
Roary	group_1079	>=90 sensitivity; >= 97 specificity	24066	24380	315
Roary	group_1786	>=90 sensitivity; >= 97 specificity	24334	24726	393
Roary	group_1787	>=90 sensitivity; >= 97 specificity	24713	26086	1374
Roary	group_1080	>=90 sensitivity; >= 97 specificity	26083	28926	2844
Roary	group_1788	>=90 sensitivity; >= 97 specificity	28948	29439	492
Roary	ylpA_1	>=90 sensitivity; >= 97 specificity	29426	30202	777
Roary	group_444	>=90 sensitivity; >= 97 specificity	30295	30885	591
Roary	traD	>=90 sensitivity; >= 97 specificity	31167	33347	2181
Roary	vapC	>=90 sensitivity; >= 97 specificity	33356	33754	399
Roary	vapB	>=90 sensitivity; >= 97 specificity	33754	33981	228
Roary	traI_1	>=90 sensitivity; >= 97 specificity	34063	39333	5271
Roary	group_1083	>=90 sensitivity; >= 97 specificity	39353	40099	747
Roary	group_1791	>=90 sensitivity; >= 97 specificity	40182	40550	369
Roary	finO_1	>=90 sensitivity; >= 97 specificity	40586	41143	558
Roary	group_1793	>=90 sensitivity; >= 97 specificity	42243	42704	462
Roary	group_1794	>=90 sensitivity; >= 97 specificity	42807	43190	384
Roary	group_1795	>=90 sensitivity; >= 97 specificity	43413	43619	207
Roary	group_1796	>=90 sensitivity; >= 97 specificity	43903	44151	249
Roary	group_1797	>=90 sensitivity; >= 97 specificity	44465	45322	858
Roary	group_1084	>=90 sensitivity; >= 97 specificity	46237	46506	270
Roary	relE2	>=90 sensitivity; >= 97 specificity	46503	46784	282
Roary	stbB	>=90 sensitivity; >= 97 specificity	46893	47246	354
Roary	parM_2	>=90 sensitivity; >= 97 specificity	47246	48208	963
Roary	group_761	>=90 sensitivity; >= 97 specificity	48734	49660	927
Roary	group_391	>=90 sensitivity; >= 97 specificity	50044	50727	684
Roary	group_1049	>=90 sensitivity; >= 97 specificity	50728	50949	222
Roary	group_397	>=90 sensitivity; >= 97 specificity	50963	51397	435
Roary	group_1750	>=90 sensitivity; >= 97 specificity	51442	52212	771
Roary	group_1751	>=90 sensitivity; >= 97 specificity	52209	52415	207
Roary	group_439	>=90 sensitivity; >= 97 specificity	52628	53053	426
Roary	group_1752	>=90 sensitivity; >= 97 specificity	53100	53519	420
Roary	group_1068	>=90 sensitivity; >= 97 specificity	53519	53710	192
Roary	group_660	pangenome_reference	54747	54977	231
Roary	group_890	>=90 sensitivity; >= 97 specificity	55029	56390	1362
Roary	group_1814	pangenome_reference	55254	55712	459
Roary	group_1753	>=90 sensitivity; >= 97 specificity	56437	57000	564
Roary	group_763	>=90 sensitivity; >= 97 specificity	57000	57266	267
Roary	ssb_4	>=90 sensitivity; >= 97 specificity	57909	58430	522
Roary	group_668	>=90 sensitivity; >= 97 specificity	58488	58721	234
Roary	noc_3	pangenome_reference	58782	60740	1959
Roary	psiB_3	pangenome_reference	60795	61229	435
Roary	group_904	pangenome_reference	<1	>61933	>720

## Sheet: Appendix 1 Table 5
Appendix 1 Table 5. Numeric ID used in Figure 1 and corresponding Roary locus identifier
ID	Roary locus identifier
1	ais_2
2	cia
3	group_1038
4	group_1041
5	group_1044
6	group_1045
7	group_1046
8	group_1048
9	group_1058
10	group_1059
11	group_1061
12	group_1062
13	group_1063
14	group_1064
15	group_1067
16	group_1069
17	group_1070
18	group_1071
19	group_1073
20	group_1671
21	group_1682
22	group_1683
23	group_1684
24	group_1685
25	group_1686
26	group_1687
27	group_1688
28	group_1692
29	group_1694
30	group_1704
31	group_1705
32	group_1706
33	group_1708
34	group_1709
35	group_1710
36	group_1713
37	group_1717
38	group_1718
39	group_1719
40	group_1720
41	group_1721
42	group_1722
43	group_1723
44	group_1724
45	group_1725
46	group_1727
47	group_1728
48	group_1730
49	group_1731
50	group_1732
51	group_1733
52	group_1734
53	group_1736
54	group_1737
55	group_1738
56	group_1739
57	group_1740
58	group_1741
59	group_1742
60	group_1744
61	group_1745
62	group_1747
63	group_1748
64	group_2152
65	group_372
66	group_405
67	group_443
68	group_479
69	group_509
70	group_593
71	group_594
72	group_595
73	group_750
74	group_753
75	group_755
76	group_756
77	group_758
78	group_764
79	noc_1
80	parM_3
81	pld
82	pndA
83	psiB_1
84	repA
85	rfaH_1
86	topB_2
87	yggR_2
88	finO_1
89	group_1049
90	group_1068
91	group_1074
92	group_1076
93	group_1077
94	group_1079
95	group_1080
96	group_1083
97	group_1084
98	group_1750
99	group_1751
100	group_1752
101	group_1753
102	group_1755
103	group_1759
104	group_1760
105	group_1761
106	group_1764
107	group_1765
108	group_1766
109	group_1767
110	group_1768
111	group_1769
112	group_1770
113	group_1773
114	group_1774
115	group_1775
116	group_1777
117	group_1778
118	group_1779
119	group_1780
120	group_1782
121	group_1783
122	group_1784
123	group_1785
124	group_1786
125	group_1787
126	group_1788
127	group_1791
128	group_1793
129	group_1794
130	group_1795
131	group_1796
132	group_1797
133	group_391
134	group_397
135	group_439
136	group_444
137	group_668
138	group_761
139	group_763
140	group_890
141	parM_2
142	relE2
143	ssb_4
144	stbB
145	traA
146	traC
147	traD
148	traI_1
149	traM
150	traN
151	traQ
152	traR
153	traV
154	vapB
155	vapC
156	ylpA_1
